# Supplementary material for: Atrial Fibrillation and Primary Cilia-Associated Genes: The Role of CEP68
Source: Int J Mol Sci. 2026 Feb 3;27(3):1498. doi: 10.3390/ijms27031498 (PMC12897887; doi:10.3390/ijms27031498)
Supplement: Supplementary file 1 [file ijms-27-01498-s001.zip]

Archive with 1 entries (1 files):
- ijms-4119516-supplementary.pdf
